# Supplementary material for: Benchmarking Medical Information Services Beyond the Unsolicited Requests: A phactMI Benchmarking Survey
Source: Ther Innov Regul Sci. 2025 May 12;59(4):848–58. doi: 10.1007/s43441-025-00787-x (PMC12181120; doi:10.1007/s43441-025-00787-x)
Supplement: Supplementary file 1 — Supplementary file1 (XLSX 35 KB) [file 43441_2025_787_MOESM1_ESM.xlsx]

## Sheet: Clean Data
Response ID	Time Started	Date Submitted	US only:Which best describes your Medical Information Department? (Select all that apply)	US as part of Regional area:Which best describes your Medical Information Department? (Select all that apply)	Global:Which best describes your Medical Information Department? (Select all that apply)	Internal number of Full-time equivalents (FTEs):What is the size of your Medical Information Department (excluding call center)?	External (vendor) number of FTEs:What is the size of your Medical Information Department (excluding call center)?	How many therapeutic areas are supported by the Medical Information team?	10 or more (please provide number):How many therapeutic areas are supported by the Medical Information team?	Current/active products:How many products are supported by the Medical Information team?	Mature/legacy products:How many products are supported by the Medical Information team?	Pipeline products:How many products are supported by the Medical Information team?	Medical review of promotional materials ‚Äì for healthcare professionals (HCPs):Medical Information :What group or department is responsible for the following:	Medical review of promotional materials ‚Äì for patients/consumers:Medical Information :What group or department is responsible for the following:	Medical review of non-promotional (Field Medical/Medical Affairs) materials:Medical Information :What group or department is responsible for the following:	Medical review of promotional materials ‚Äì for healthcare professionals (HCPs):Medical Directors:What group or department is responsible for the following:	Medical review of promotional materials ‚Äì for patients/consumers:Medical Directors:What group or department is responsible for the following:	Medical review of non-promotional (Field Medical/Medical Affairs) materials:Medical Directors:What group or department is responsible for the following:	Medical review of promotional materials ‚Äì for healthcare professionals (HCPs):Dedicated Medical Review Team (not including Medical Information):What group or department is responsible for the following:	Medical review of promotional materials ‚Äì for patients/consumers:Dedicated Medical Review Team (not including Medical Information):What group or department is responsible for the following:	Medical review of non-promotional (Field Medical/Medical Affairs) materials:Dedicated Medical Review Team (not including Medical Information):What group or department is responsible for the following:	Medical review of promotional materials ‚Äì for healthcare professionals (HCPs):Medical Communications:What group or department is responsible for the following:	Medical review of promotional materials ‚Äì for patients/consumers:Medical Communications:What group or department is responsible for the following:	Medical review of non-promotional (Field Medical/Medical Affairs) materials:Medical Communications:What group or department is responsible for the following:	Medical review of promotional materials ‚Äì for healthcare professionals (HCPs):Legal:What group or department is responsible for the following:	Medical review of promotional materials ‚Äì for patients/consumers:Legal:What group or department is responsible for the following:	Medical review of non-promotional (Field Medical/Medical Affairs) materials:Legal:What group or department is responsible for the following:	Medical review of promotional materials ‚Äì for healthcare professionals (HCPs):Med QA by MedComms Vendor:What group or department is responsible for the following:	Medical review of promotional materials ‚Äì for patients/consumers:Med QA by MedComms Vendor:What group or department is responsible for the following:	Medical review of non-promotional (Field Medical/Medical Affairs) materials:Med QA by MedComms Vendor:What group or department is responsible for the following:	Medical review of promotional materials ‚Äì for healthcare professionals (HCPs):some ex-US local countries: Country Medical Directors/Medical Advisors:What group or department is responsible for the following:	Medical review of promotional materials ‚Äì for patients/consumers:some ex-US local countries: Country Medical Directors/Medical Advisors:What group or department is responsible for the following:	Medical review of non-promotional (Field Medical/Medical Affairs) materials:some ex-US local countries: Country Medical Directors/Medical Advisors:What group or department is responsible for the following:	Medical review of promotional materials ‚Äì for healthcare professionals (HCPs):Patient engagement team:What group or department is responsible for the following:	Medical review of promotional materials ‚Äì for patients/consumers:Patient engagement team:What group or department is responsible for the following:	Medical review of non-promotional (Field Medical/Medical Affairs) materials:Patient engagement team:What group or department is responsible for the following:	Medical review of promotional materials ‚Äì for healthcare professionals (HCPs):Field Medical (MSL):What group or department is responsible for the following:	Medical review of promotional materials ‚Äì for patients/consumers:Field Medical (MSL):What group or department is responsible for the following:	Medical review of non-promotional (Field Medical/Medical Affairs) materials:Field Medical (MSL):What group or department is responsible for the following:	Medical review of promotional materials ‚Äì for healthcare professionals (HCPs):Fact Check:What is the role of Medical Information in the review process?	Medical review of promotional materials ‚Äì for patients/consumers:Fact Check:What is the role of Medical Information in the review process?	Medical review of non-promotional (Field Medical/Medical Affairs) materials:Fact Check:What is the role of Medical Information in the review process?	Medical review of promotional materials ‚Äì for healthcare professionals (HCPs):Assisting/ provide references:What is the role of Medical Information in the review process?	Medical review of promotional materials ‚Äì for patients/consumers:Assisting/ provide references:What is the role of Medical Information in the review process?	Medical review of non-promotional (Field Medical/Medical Affairs) materials:Assisting/ provide references:What is the role of Medical Information in the review process?	Medical review of promotional materials ‚Äì for healthcare professionals (HCPs):Signatory:What is the role of Medical Information in the review process?	Medical review of promotional materials ‚Äì for patients/consumers:Signatory:What is the role of Medical Information in the review process?	Medical review of non-promotional (Field Medical/Medical Affairs) materials:Signatory:What is the role of Medical Information in the review process?	Medical review of promotional materials ‚Äì for healthcare professionals (HCPs):Aligning with strategy:What is the role of Medical Information in the review process?
1	2023-07-20 17:50:51	2023-07-20 17:56:43			Global	20		2023-06-07		16	5	5										Medical review of promotional materials ‚Äì for healthcare professionals (HCPs)	Medical review of promotional materials ‚Äì for patients/consumers	Medical review of non-promotional (Field Medical/Medical Affairs) materials
2	2023-07-24 15:47:29	2023-07-24 16:37:08	US only		Global	52 (HQ only)		10 or more (please provide number)	13	26	4	3	Medical review of promotional materials ‚Äì for healthcare professionals (HCPs)	Medical review of promotional materials ‚Äì for patients/consumers	Medical review of non-promotional (Field Medical/Medical Affairs) materials																Medical review of promotional materials ‚Äì for healthcare professionals (HCPs)	Medical review of promotional materials ‚Äì for patients/consumers	Medical review of non-promotional (Field Medical/Medical Affairs) materials										Medical review of promotional materials ‚Äì for healthcare professionals (HCPs)	Medical review of promotional materials ‚Äì for patients/consumers		Medical review of promotional materials ‚Äì for healthcare professionals (HCPs)	Medical review of promotional materials ‚Äì for patients/consumers		Medical review of promotional materials ‚Äì for healthcare professionals (HCPs)
3	2023-07-30 13:40:46	2023-07-30 13:53:12		US as part of Regional area		2 for USA	5	2023-02-03		3	2	2				Medical review of promotional materials ‚Äì for healthcare professionals (HCPs)	Medical review of promotional materials ‚Äì for patients/consumers	Medical review of non-promotional (Field Medical/Medical Affairs) materials
4	2023-07-31 11:01:35	2023-07-31 17:29:23			Global	100	unkown	2023-06-07		30	70	2				Medical review of promotional materials ‚Äì for healthcare professionals (HCPs)	Medical review of promotional materials ‚Äì for patients/consumers	Medical review of non-promotional (Field Medical/Medical Affairs) materials						Medical review of non-promotional (Field Medical/Medical Affairs) materials
5	2023-08-02 13:36:19	2023-08-02 13:57:39	US only			4		10 or more (please provide number)		25	12	5	Medical review of promotional materials ‚Äì for healthcare professionals (HCPs)	Medical review of promotional materials ‚Äì for patients/consumers	Medical review of non-promotional (Field Medical/Medical Affairs) materials																									Medical review of promotional materials ‚Äì for healthcare professionals (HCPs)	Medical review of promotional materials ‚Äì for patients/consumers	Medical review of non-promotional (Field Medical/Medical Affairs) materials				Medical review of promotional materials ‚Äì for healthcare professionals (HCPs)	Medical review of promotional materials ‚Äì for patients/consumers	Medical review of non-promotional (Field Medical/Medical Affairs) materials	Medical review of promotional materials ‚Äì for healthcare professionals (HCPs)
6	2023-08-02 13:40:18	2023-08-02 14:10:03	US only			12		2023-06-07		10	3	2						Medical review of non-promotional (Field Medical/Medical Affairs) materials				Medical review of promotional materials ‚Äì for healthcare professionals (HCPs)	Medical review of promotional materials ‚Äì for patients/consumers	Medical review of non-promotional (Field Medical/Medical Affairs) materials
7	2023-08-02 13:56:04	2023-08-02 14:50:51		US as part of Regional area		7	3	2023-04-05		2	1	4	Medical review of promotional materials ‚Äì for healthcare professionals (HCPs)	Medical review of promotional materials ‚Äì for patients/consumers	Medical review of non-promotional (Field Medical/Medical Affairs) materials																									Medical review of promotional materials ‚Äì for healthcare professionals (HCPs)	Medical review of promotional materials ‚Äì for patients/consumers	Medical review of non-promotional (Field Medical/Medical Affairs) materials	Medical review of promotional materials ‚Äì for healthcare professionals (HCPs)	Medical review of promotional materials ‚Äì for patients/consumers	Medical review of non-promotional (Field Medical/Medical Affairs) materials	Medical review of promotional materials ‚Äì for healthcare professionals (HCPs)	Medical review of promotional materials ‚Äì for patients/consumers	Medical review of non-promotional (Field Medical/Medical Affairs) materials	Medical review of promotional materials ‚Äì for healthcare professionals (HCPs)
8	2023-08-02 14:10:37	2023-08-02 15:08:55			Global	13	5	2023-04-05		10	2	2			Medical review of non-promotional (Field Medical/Medical Affairs) materials	Medical review of promotional materials ‚Äì for healthcare professionals (HCPs)	Medical review of promotional materials ‚Äì for patients/consumers	Medical review of non-promotional (Field Medical/Medical Affairs) materials
9	2023-08-06 10:08:09	2023-08-06 10:17:56			Global	64		2023-06-07		327									Medical review of promotional materials ‚Äì for healthcare professionals (HCPs)	Medical review of promotional materials ‚Äì for patients/consumers	Medical review of non-promotional (Field Medical/Medical Affairs) materials
10	2023-08-16 16:15:32	2023-08-16 16:40:34			Global	12	3	2023-04-05		8		several	Medical review of promotional materials ‚Äì for healthcare professionals (HCPs)	Medical review of promotional materials ‚Äì for patients/consumers		Medical review of promotional materials ‚Äì for healthcare professionals (HCPs)	Medical review of promotional materials ‚Äì for patients/consumers	Medical review of non-promotional (Field Medical/Medical Affairs) materials	Medical review of promotional materials ‚Äì for healthcare professionals (HCPs)	Medical review of promotional materials ‚Äì for patients/consumers	Medical review of non-promotional (Field Medical/Medical Affairs) materials																			Medical review of promotional materials ‚Äì for healthcare professionals (HCPs)	Medical review of promotional materials ‚Äì for patients/consumers		Medical review of promotional materials ‚Äì for healthcare professionals (HCPs)	Medical review of promotional materials ‚Äì for patients/consumers					Medical review of promotional materials ‚Äì for healthcare professionals (HCPs)
11	2023-08-28 10:23:15	2023-08-28 11:11:13	US only			13	0	2023-04-05		5	0	11	Medical review of promotional materials ‚Äì for healthcare professionals (HCPs)	Medical review of promotional materials ‚Äì for patients/consumers	Medical review of non-promotional (Field Medical/Medical Affairs) materials																									Medical review of promotional materials ‚Äì for healthcare professionals (HCPs)	Medical review of promotional materials ‚Äì for patients/consumers	Medical review of non-promotional (Field Medical/Medical Affairs) materials	Medical review of promotional materials ‚Äì for healthcare professionals (HCPs)	Medical review of promotional materials ‚Äì for patients/consumers	Medical review of non-promotional (Field Medical/Medical Affairs) materials	Medical review of promotional materials ‚Äì for healthcare professionals (HCPs)	Medical review of promotional materials ‚Äì for patients/consumers	Medical review of non-promotional (Field Medical/Medical Affairs) materials	Medical review of promotional materials ‚Äì for healthcare professionals (HCPs)
12	2023-08-28 15:20:45	2023-08-28 15:52:42		US as part of Regional area		US: 52; Globally (including US): 311	US: 0; Globally: 0	2023-04-05		281	35	75			Medical review of non-promotional (Field Medical/Medical Affairs) materials	Medical review of promotional materials ‚Äì for healthcare professionals (HCPs)	Medical review of promotional materials ‚Äì for patients/consumers	Medical review of non-promotional (Field Medical/Medical Affairs) materials	Medical review of promotional materials ‚Äì for healthcare professionals (HCPs)	Medical review of promotional materials ‚Äì for patients/consumers	Medical review of non-promotional (Field Medical/Medical Affairs) materials
13	2023-08-30 14:33:27	2023-08-30 15:39:31	US only			23	8	10 or more (please provide number)	12	114	87	4	Medical review of promotional materials ‚Äì for healthcare professionals (HCPs)	Medical review of promotional materials ‚Äì for patients/consumers				Medical review of non-promotional (Field Medical/Medical Affairs) materials																						Medical review of promotional materials ‚Äì for healthcare professionals (HCPs)	Medical review of promotional materials ‚Äì for patients/consumers		Medical review of promotional materials ‚Äì for healthcare professionals (HCPs)	Medical review of promotional materials ‚Äì for patients/consumers		Medical review of promotional materials ‚Äì for healthcare professionals (HCPs)	Medical review of promotional materials ‚Äì for patients/consumers		Medical review of promotional materials ‚Äì for healthcare professionals (HCPs)
14	2023-08-31 13:14:48	2023-08-31 13:24:59	US only			25		2023-04-05		26	24	6	Medical review of promotional materials ‚Äì for healthcare professionals (HCPs)	Medical review of promotional materials ‚Äì for patients/consumers	Medical review of non-promotional (Field Medical/Medical Affairs) materials																									Medical review of promotional materials ‚Äì for healthcare professionals (HCPs)	Medical review of promotional materials ‚Äì for patients/consumers	Medical review of non-promotional (Field Medical/Medical Affairs) materials				Medical review of promotional materials ‚Äì for healthcare professionals (HCPs)	Medical review of promotional materials ‚Äì for patients/consumers	Medical review of non-promotional (Field Medical/Medical Affairs) materials
15	2023-08-30 10:05:52	2023-09-01 11:10:02	US only			55	10	2023-08-09		20	35	10	Medical review of promotional materials ‚Äì for healthcare professionals (HCPs)	Medical review of promotional materials ‚Äì for patients/consumers	Medical review of non-promotional (Field Medical/Medical Affairs) materials	Medical review of promotional materials ‚Äì for healthcare professionals (HCPs)	Medical review of promotional materials ‚Äì for patients/consumers	Medical review of non-promotional (Field Medical/Medical Affairs) materials																						Medical review of promotional materials ‚Äì for healthcare professionals (HCPs)	Medical review of promotional materials ‚Äì for patients/consumers	Medical review of non-promotional (Field Medical/Medical Affairs) materials	Medical review of promotional materials ‚Äì for healthcare professionals (HCPs)	Medical review of promotional materials ‚Äì for patients/consumers	Medical review of non-promotional (Field Medical/Medical Affairs) materials	Medical review of promotional materials ‚Äì for healthcare professionals (HCPs)	Medical review of promotional materials ‚Äì for patients/consumers	Medical review of non-promotional (Field Medical/Medical Affairs) materials
16	2023-09-04 16:30:18	2023-09-04 18:22:09		US as part of Regional area		5	4	2023-06-07		3	6	12	Medical review of promotional materials ‚Äì for healthcare professionals (HCPs)	Medical review of promotional materials ‚Äì for patients/consumers	Medical review of non-promotional (Field Medical/Medical Affairs) materials																									Medical review of promotional materials ‚Äì for healthcare professionals (HCPs)	Medical review of promotional materials ‚Äì for patients/consumers	Medical review of non-promotional (Field Medical/Medical Affairs) materials				Medical review of promotional materials ‚Äì for healthcare professionals (HCPs)	Medical review of promotional materials ‚Äì for patients/consumers	Medical review of non-promotional (Field Medical/Medical Affairs) materials	Medical review of promotional materials ‚Äì for healthcare professionals (HCPs)
17	2023-09-18 15:32:59	2023-09-18 15:39:02			Global	13	15	2023-06-07		5	0	15							Medical review of promotional materials ‚Äì for healthcare professionals (HCPs)	Medical review of promotional materials ‚Äì for patients/consumers	Medical review of non-promotional (Field Medical/Medical Affairs) materials
18	2023-09-18 15:49:43	2023-09-18 16:50:03	US only			11	7	2023-08-09		4	4	3	Medical review of promotional materials ‚Äì for healthcare professionals (HCPs)	Medical review of promotional materials ‚Äì for patients/consumers				Medical review of non-promotional (Field Medical/Medical Affairs) materials	Medical review of promotional materials ‚Äì for healthcare professionals (HCPs)	Medical review of promotional materials ‚Äì for patients/consumers				Medical review of non-promotional (Field Medical/Medical Affairs) materials																Medical review of promotional materials ‚Äì for healthcare professionals (HCPs)	Medical review of promotional materials ‚Äì for patients/consumers	Medical review of non-promotional (Field Medical/Medical Affairs) materials	Medical review of promotional materials ‚Äì for healthcare professionals (HCPs)	Medical review of promotional materials ‚Äì for patients/consumers	Medical review of non-promotional (Field Medical/Medical Affairs) materials	Medical review of promotional materials ‚Äì for healthcare professionals (HCPs)	Medical review of promotional materials ‚Äì for patients/consumers	Medical review of non-promotional (Field Medical/Medical Affairs) materials	Medical review of promotional materials ‚Äì for healthcare professionals (HCPs)
19	2023-09-25 05:12:30	2023-09-25 05:30:15			Global	25	4	2023-04-05		8	6	4							Medical review of promotional materials ‚Äì for healthcare professionals (HCPs)	Medical review of promotional materials ‚Äì for patients/consumers	Medical review of non-promotional (Field Medical/Medical Affairs) materials														Medical review of promotional materials ‚Äì for patients/consumers
20	2023-09-28 19:30:41	2023-09-28 19:45:40			Global	1	2	2023-02-03		2		10				Medical review of promotional materials ‚Äì for healthcare professionals (HCPs)	Medical review of promotional materials ‚Äì for patients/consumers	Medical review of non-promotional (Field Medical/Medical Affairs) materials										Medical review of promotional materials ‚Äì for healthcare professionals (HCPs)	Medical review of promotional materials ‚Äì for patients/consumers	Medical review of non-promotional (Field Medical/Medical Affairs) materials												Medical review of non-promotional (Field Medical/Medical Affairs) materials			Medical review of non-promotional (Field Medical/Medical Affairs) materials			Medical review of non-promotional (Field Medical/Medical Affairs) materials
21	2023-08-30 02:21:47	2023-09-29 18:54:47			Global	53	8	2023-02-03		8	13	2	Medical review of promotional materials ‚Äì for healthcare professionals (HCPs)	Medical review of promotional materials ‚Äì for patients/consumers	Medical review of non-promotional (Field Medical/Medical Affairs) materials			Medical review of non-promotional (Field Medical/Medical Affairs) materials																						Medical review of promotional materials ‚Äì for healthcare professionals (HCPs)	Medical review of promotional materials ‚Äì for patients/consumers	Medical review of non-promotional (Field Medical/Medical Affairs) materials							Medical review of promotional materials ‚Äì for healthcare professionals (HCPs)
22	2023-10-03 09:44:18	2023-10-03 09:53:50	US only	US as part of Regional area		6	12	2023-06-07		130		2			Medical review of non-promotional (Field Medical/Medical Affairs) materials	Medical review of promotional materials ‚Äì for healthcare professionals (HCPs)	Medical review of promotional materials ‚Äì for patients/consumers																							Medical review of promotional materials ‚Äì for healthcare professionals (HCPs)			Medical review of promotional materials ‚Äì for healthcare professionals (HCPs)						Medical review of promotional materials ‚Äì for healthcare professionals (HCPs)
23	2023-10-02 17:50:14	2023-10-03 15:48:30			Global	18	25	2023-04-05		4		5				Medical review of promotional materials ‚Äì for healthcare professionals (HCPs)	Medical review of promotional materials ‚Äì for patients/consumers	Medical review of non-promotional (Field Medical/Medical Affairs) materials
24	2023-09-20 09:16:00	2023-10-04 22:30:44			Global	4	1	1		2	0	~5-7	Medical review of promotional materials ‚Äì for healthcare professionals (HCPs)	Medical review of promotional materials ‚Äì for patients/consumers				Medical review of non-promotional (Field Medical/Medical Affairs) materials																						Medical review of promotional materials ‚Äì for healthcare professionals (HCPs)	Medical review of promotional materials ‚Äì for patients/consumers	Medical review of non-promotional (Field Medical/Medical Affairs) materials	Medical review of promotional materials ‚Äì for healthcare professionals (HCPs)	Medical review of promotional materials ‚Äì for patients/consumers	Medical review of non-promotional (Field Medical/Medical Affairs) materials	Medical review of promotional materials ‚Äì for healthcare professionals (HCPs)	Medical review of promotional materials ‚Äì for patients/consumers		Medical review of promotional materials ‚Äì for healthcare professionals (HCPs)
25	2023-10-11 08:59:34	2023-10-11 09:05:06			Global	7	150	2023-04-05		12	7	9				Medical review of promotional materials ‚Äì for healthcare professionals (HCPs)				Medical review of promotional materials ‚Äì for patients/consumers				Medical review of non-promotional (Field Medical/Medical Affairs) materials
26	2023-10-12 03:13:07	2023-10-12 03:23:39			Global	8	25	2023-04-05		10	24	5							Medical review of promotional materials ‚Äì for healthcare professionals (HCPs)	Medical review of promotional materials ‚Äì for patients/consumers	Medical review of non-promotional (Field Medical/Medical Affairs) materials
27	2023-10-12 09:24:50	2023-10-12 09:45:25			Global			2023-06-07					Medical review of promotional materials ‚Äì for healthcare professionals (HCPs)	Medical review of promotional materials ‚Äì for patients/consumers	Medical review of non-promotional (Field Medical/Medical Affairs) materials	Medical review of promotional materials ‚Äì for healthcare professionals (HCPs)	Medical review of promotional materials ‚Äì for patients/consumers	Medical review of non-promotional (Field Medical/Medical Affairs) materials																						Medical review of promotional materials ‚Äì for healthcare professionals (HCPs)	Medical review of promotional materials ‚Äì for patients/consumers	Medical review of non-promotional (Field Medical/Medical Affairs) materials	Medical review of promotional materials ‚Äì for healthcare professionals (HCPs)	Medical review of promotional materials ‚Äì for patients/consumers	Medical review of non-promotional (Field Medical/Medical Affairs) materials	Medical review of promotional materials ‚Äì for healthcare professionals (HCPs)	Medical review of promotional materials ‚Äì for patients/consumers	Medical review of non-promotional (Field Medical/Medical Affairs) materials	Medical review of promotional materials ‚Äì for healthcare professionals (HCPs)
28	2023-10-12 09:37:28	2023-10-12 09:46:25		US as part of Regional area		2	5	1		3									Medical review of promotional materials ‚Äì for healthcare professionals (HCPs)	Medical review of promotional materials ‚Äì for patients/consumers	Medical review of non-promotional (Field Medical/Medical Affairs) materials
29	2023-10-12 11:31:57	2023-10-12 12:47:36			Global	57	0	2023-04-05		10	31	18							Medical review of promotional materials ‚Äì for healthcare professionals (HCPs)	Medical review of promotional materials ‚Äì for patients/consumers	Medical review of non-promotional (Field Medical/Medical Affairs) materials
30	2023-10-17 18:48:31	2023-10-17 18:55:58			Global	13	4	10 or more (please provide number)	10 main products + pipeline which ebbs and flows!	7	3	3 ish				Medical review of promotional materials ‚Äì for healthcare professionals (HCPs)	Medical review of promotional materials ‚Äì for patients/consumers	Medical review of non-promotional (Field Medical/Medical Affairs) materials	Medical review of promotional materials ‚Äì for healthcare professionals (HCPs)	Medical review of promotional materials ‚Äì for patients/consumers	Medical review of non-promotional (Field Medical/Medical Affairs) materials
31	2023-10-17 22:43:01	2023-10-17 22:48:34			Global	18	4	2023-06-07		12 approved	6	35 programs	Medical review of promotional materials ‚Äì for healthcare professionals (HCPs)	Medical review of promotional materials ‚Äì for patients/consumers	Medical review of non-promotional (Field Medical/Medical Affairs) materials	Medical review of promotional materials ‚Äì for healthcare professionals (HCPs)	Medical review of promotional materials ‚Äì for patients/consumers	Medical review of non-promotional (Field Medical/Medical Affairs) materials																						Medical review of promotional materials ‚Äì for healthcare professionals (HCPs)	Medical review of promotional materials ‚Äì for patients/consumers	Medical review of non-promotional (Field Medical/Medical Affairs) materials	Medical review of promotional materials ‚Äì for healthcare professionals (HCPs)	Medical review of promotional materials ‚Äì for patients/consumers	Medical review of non-promotional (Field Medical/Medical Affairs) materials				Medical review of promotional materials ‚Äì for healthcare professionals (HCPs)
32	2023-10-23 12:41:58	2023-10-23 12:52:20	US only		Global	21	4	2023-08-09		10	40	30	Medical review of promotional materials ‚Äì for healthcare professionals (HCPs)	Medical review of promotional materials ‚Äì for patients/consumers				Medical review of non-promotional (Field Medical/Medical Affairs) materials																						Medical review of promotional materials ‚Äì for healthcare professionals (HCPs)	Medical review of promotional materials ‚Äì for patients/consumers					Medical review of promotional materials ‚Äì for healthcare professionals (HCPs)	Medical review of promotional materials ‚Äì for patients/consumers
33	2023-10-25 17:46:41	2023-10-25 17:53:08	US only			4	5	2023-02-03		1	4	1	Medical review of promotional materials ‚Äì for healthcare professionals (HCPs)	Medical review of promotional materials ‚Äì for patients/consumers				Medical review of non-promotional (Field Medical/Medical Affairs) materials																						Medical review of promotional materials ‚Äì for healthcare professionals (HCPs)	Medical review of promotional materials ‚Äì for patients/consumers
34	2023-10-27 23:54:55	2023-10-28 00:37:16		US as part of Regional area		25	5	10 or more (please provide number)	15	35	12	30	Medical review of promotional materials ‚Äì for healthcare professionals (HCPs)	Medical review of promotional materials ‚Äì for patients/consumers	Medical review of non-promotional (Field Medical/Medical Affairs) materials			Medical review of non-promotional (Field Medical/Medical Affairs) materials																					Medical review of non-promotional (Field Medical/Medical Affairs) materials	Medical review of promotional materials ‚Äì for healthcare professionals (HCPs)	Medical review of promotional materials ‚Äì for patients/consumers	Medical review of non-promotional (Field Medical/Medical Affairs) materials	Medical review of promotional materials ‚Äì for healthcare professionals (HCPs)	Medical review of promotional materials ‚Äì for patients/consumers	Medical review of non-promotional (Field Medical/Medical Affairs) materials	Medical review of promotional materials ‚Äì for healthcare professionals (HCPs)	Medical review of promotional materials ‚Äì for patients/consumers		Medical review of promotional materials ‚Äì for healthcare professionals (HCPs)
35	2023-10-30 15:02:42	2023-10-30 15:34:46			Global	~90	~40	2023-08-09		~20	~80	~10	Medical review of promotional materials ‚Äì for healthcare professionals (HCPs)	Medical review of promotional materials ‚Äì for patients/consumers
[truncated: 259 more columns]
